# Supplementary material for: Design Characteristics Influence Performance of Clinical Prediction Rules in Validation: A Meta-Epidemiological Study
Source: PLoS One. 2016 Jan 5;11(1):e0145779. doi: 10.1371/journal.pone.0145779 (PMC4701404; doi:10.1371/journal.pone.0145779)
Supplement: S1 File — (XLSX) [file pone.0145779.s003.xlsx]

## Sheet: Sheet 1
Table 1
Bibliographic information			Reporting characteristics							Design characteristics
Systematic review	Meta-analysis	First author of validation study	Population	Study site	Prediction rule	Reliability	Outcome	Results	Follow-up	Sample size	Patient selection	Disease spectrum	Validation type	Assessment	Verification	Data collection
Banal et al., 2009	American College of Rheumatology 1987 Criteria for early rheumatoid arthritis	Dugowson	Adequate	Inadequate	Inadequate	Inadequate	Adequate	Inadequate	Adequate	Inadequate	Consecutive	Case-control	Broad	Unclear	Complete	Prospective
		Harrison	Adequate	Inadequate	Inadequate	Inadequate	Adequate	Inadequate	Inadequate	Adequate	Consecutive	Cohort	Broad	Unclear	Partial	Prospective
		Hülsemann	Inadequate	Inadequate	Inadequate	Inadequate	Adequate	Inadequate	Inadequate	Inadequate	Consecutive	Case-control	Narrow	Unclear	Complete	Retrospective
		Kaarela	Inadequate	Inadequate	Inadequate	Inadequate	Inadequate	Inadequate	Inadequate	Adequate	Unclear	Case-control	Unclear	Unclear	Complete	Retrospective
		Saraux	Inadequate	Inadequate	Inadequate	Inadequate	Adequate	Adequate	Inadequate	Inadequate	Unclear	Cohort	Narrow	Unclear	Unclear	Prospective
		Taylor	Inadequate	Inadequate	Inadequate	Inadequate	Inadequate	Inadequate	Adequate	Inadequate	Unclear	Unclear	Unclear	Unclear	Unclear	Prospective
	American College of Rheumatology 1987 Criteria for established rheumatoid arthritis	Bernelot Moens	Inadequate	Inadequate	Inadequate	Inadequate	Adequate	Inadequate	Adequate	Inadequate	Consecutive	Case-control	Narrow	Unclear	Complete	Retrospective
		Hakala	Inadequate	Adequate	Inadequate	Inadequate	Adequate	Inadequate	Adequate	Inadequate	Consecutive	Case-control	Unclear	Unclear	Complete	Retrospective
		Kobayashi	Adequate	Inadequate	Inadequate	Inadequate	Adequate	Inadequate	Inadequate	Adequate	Unclear	Case-control	Narrow	Unclear	Complete	Retrospective
		Leitich	Inadequate	Inadequate	Inadequate	Inadequate	Inadequate	Inadequate	Inadequate	Adequate	Unclear	Case-control	Unclear	Unclear	Differential	Retrospective
		Levin	Adequate	Adequate	Inadequate	Inadequate	Inadequate	Inadequate	Inadequate	Adequate	Consecutive	Case-control	Narrow	Unclear	Complete	Prospective
		MacGregor	Inadequate	Inadequate	Inadequate	Inadequate	Adequate	Inadequate	Adequate	Inadequate	Unclear	Case-control	Narrow	Unclear	Complete	Retrospective
		Rigby	Inadequate	Inadequate	Inadequate	Inadequate	Inadequate	Inadequate	Adequate	Inadequate	Consecutive	Case-control	Narrow	Unclear	Complete	Retrospective
		Saraux	Inadequate	Inadequate	Inadequate	Inadequate	Adequate	Adequate	Inadequate	Inadequate	Unclear	Cohort	Narrow	Unclear	Unclear	Prospective
		Tanimoto	Inadequate	Inadequate	Inadequate	Inadequate	Inadequate	Inadequate	Inadequate	Adequate	Unclear	Case-control	Unclear	Unclear	Complete	Prospective
		Yang	Adequate	Inadequate	Inadequate	Inadequate	Inadequate	Inadequate	Inadequate	Inadequate	Consecutive	Case-control	Narrow	Unclear	Complete	Prospective
Brennan et al., 2010	Hospital Anxiety and Depression Scale (HADS-D) for major depression	Henderson	Adequate	Inadequate	Inadequate	Inadequate	Adequate	Adequate	Inadequate	Inadequate	Unclear	Case-control	Broad	Unclear	Complete	Prospective
		Hopwood	Inadequate	Inadequate	Inadequate	Inadequate	Adequate	Inadequate	Adequate	Inadequate	Unclear	Cohort	Unclear	Blind	Partial	Prospective
		Kugaya	Adequate	Inadequate	Inadequate	Adequate	Adequate	Inadequate	Inadequate	Inadequate	Unclear	Case-control	Broad	Unclear	Complete	Prospective
		Le Fevre	Inadequate	Inadequate	Inadequate	Inadequate	Adequate	Adequate	Adequate	Inadequate	Consecutive	Cohort	Broad	Blind	Complete	Prospective
		Lloyd-Williams	Adequate	Inadequate	Inadequate	Inadequate	Adequate	Inadequate	Inadequate	Inadequate	Unclear	Unclear	Broad	Unclear	Complete	Prospective
		Lowe	Adequate	Inadequate	Inadequate	Inadequate	Adequate	Adequate	Adequate	Inadequate	Nonconsecutive	Cohort	Narrow	Blind	Partial	Prospective
		Silverstone	Adequate	Inadequate	Inadequate	Inadequate	Adequate	Inadequate	Adequate	Inadequate	Consecutive	Cohort	Broad	Blind	Complete	Prospective
		Zöger	Adequate	Inadequate	Inadequate	Inadequate	Adequate	Inadequate	Adequate	Inadequate	Consecutive	Case-control	Broad	Unclear	Complete	Prospective
	Hospital Anxiety and Depression Scale (HADS-D) for all depressive disorders	Bambauer	Adequate	Inadequate	Inadequate	Inadequate	Adequate	Inadequate	Inadequate	Inadequate	Consecutive	Case-control	Unclear	Unclear	Unclear	Retrospective
		Barczak	Adequate	Inadequate	Inadequate	Inadequate	Inadequate	Inadequate	Adequate	Inadequate	Consecutive	Cohort	Narrow	Blind	Complete	Prospective
		Hall	Adequate	Inadequate	Inadequate	Inadequate	Adequate	Inadequate	Adequate	Inadequate	Unclear	Unclear	Broad	Blind	Complete	Prospective
		Hamer	Adequate	Inadequate	Inadequate	Inadequate	Adequate	Inadequate	Adequate	Inadequate	Consecutive	Unclear	Broad	Unclear	Complete	Prospective
		Lowe	Adequate	Inadequate	Inadequate	Inadequate	Adequate	Adequate	Adequate	Adequate	Nonconsecutive	Cohort	Narrow	Blind	Partial	Prospective
		Poole	Inadequate	Inadequate	Inadequate	Adequate	Adequate	Inadequate	Inadequate	Inadequate	Unclear	Cohort	Narrow	Blind	Unclear	Prospective
		Savard	Adequate	Inadequate	Inadequate	Inadequate	Adequate	Adequate	Inadequate	Inadequate	Nonconsecutive	Case-control	Unclear	Blind	Complete	Prospective
		Spinhoven	Inadequate	Inadequate	Inadequate	Adequate	Adequate	Adequate	Adequate	Inadequate	Consecutive	Unclear	Narrow	Unclear	Complete	Unclear
		Tang	Adequate	Inadequate	Inadequate	Adequate	Inadequate	Inadequate	Inadequate	Inadequate	Nonconsecutive	Unclear	Broad	Unclear	Unclear	Prospective
		Zöger	Adequate	Inadequate	Inadequate	Inadequate	Adequate	Inadequate	Adequate	Inadequate	Consecutive	Case-control	Broad	Unclear	Complete	Prospective
Ceriani et al., 2010	3-level Wells score	Bosson	Adequate	Inadequate	Inadequate	Inadequate	Adequate	Inadequate	Inadequate	Adequate	Unclear	Cohort	Narrow	Unclear	Differential	Prospective
		Kabrhel	Adequate	Inadequate	Inadequate	Inadequate	Adequate	Adequate	Adequate	Inadequate	Unclear	Cohort	Narrow	Unclear	Complete	Prospective
		Kearon	Adequate	Inadequate	Inadequate	Inadequate	Adequate	Inadequate	Adequate	Adequate	Nonconsecutive	Cohort	Narrow	Non-blind	Differential	Prospective
		Kline	Adequate	Inadequate	Inadequate	Inadequate	Adequate	Adequate	Inadequate	Adequate	Nonconsecutive	Cohort	Narrow	Unclear	Complete	Prospective
		Kline	Inadequate	Inadequate	Inadequate	Inadequate	Inadequate	Inadequate	Inadequate	Inadequate	Nonconsecutive	Cohort	Unclear	Unclear	Unclear	Prospective
		Miniati	Adequate	Inadequate	Inadequate	Inadequate	Adequate	Adequate	Adequate	Inadequate	Consecutive	Cohort	Unclear	Blind	Complete	Prospective
		Ollenberger	Adequate	Inadequate	Inadequate	Inadequate	Adequate	Adequate	Inadequate	Adequate	Unclear	Case-control	Narrow	Unclear	Complete	Retrospective
		Penaloza	Adequate	Inadequate	Adequate	Adequate	Adequate	Adequate	Adequate	Inadequate	Consecutive	Cohort	Narrow	Unclear	Differential	Prospective
		Runyon	Adequate	Inadequate	Inadequate	Adequate	Inadequate	Adequate	Inadequate	Adequate	Consecutive	Cohort	Narrow	Blind	Unclear	Prospective
		Sanson	Adequate	Inadequate	Inadequate	Inadequate	Adequate	Adequate	Adequate	Adequate	Nonconsecutive	Case-control	Narrow	Unclear	Complete	Prospective
		Wells	Adequate	Inadequate	Inadequate	Inadequate	Adequate	Adequate	Adequate	Inadequate	Consecutive	Cohort	Narrow	Blind	Differential	Prospective
		Wells	Inadequate	Inadequate	Inadequate	Inadequate	Inadequate	Adequate	Inadequate	Inadequate	Unclear	Unclear	Internal	Unclear	Differential	Retrospective
		Wolf	Inadequate	Inadequate	Adequate	Adequate	Adequate	Adequate	Adequate	Inadequate	Nonconsecutive	Cohort	Narrow	Unclear	Differential	Prospective
	2-level Wells score	Kabrhel	Adequate	Inadequate	Inadequate	Inadequate	Adequate	Adequate	Adequate	Inadequate	Unclear	Cohort	Narrow	Unclear	Complete	Prospective
		Penaloza	Adequate	Inadequate	Adequate	Adequate	Adequate	Adequate	Adequate	Inadequate	Consecutive	Cohort	Narrow	Unclear	Differential	Prospective
		Steeghs	Adequate	Inadequate	Inadequate	Inadequate	Adequate	Inadequate	Adequate	Inadequate	Consecutive	Cohort	Narrow	Unclear	Differential	Retrospective
		van Belle	Adequate	Inadequate	Inadequate	Inadequate	Adequate	Adequate	Adequate	Adequate	Consecutive	Cohort	Narrow	Blind	Differential	Prospective
		Wells	Inadequate	Inadequate	Inadequate	Inadequate	Inadequate	Adequate	Inadequate	Inadequate	Unclear	Unclear	Internal	Unclear	Differential	Retrospective
		Wolf	Inadequate	Inadequate	Adequate	Adequate	Adequate	Adequate	Adequate	Inadequate	Nonconsecutive	Cohort	Narrow	Unclear	Differential	Prospective
	Geneva score	Aujesky	Adequate	Inadequate	Inadequate	Inadequate	Adequate	Inadequate	Adequate	Inadequate	Consecutive	Cohort	Narrow	Non-blind	Differential	Prospective
		Miniati	Adequate	Inadequate	Inadequate	Inadequate	Adequate	Adequate	Adequate	Inadequate	Consecutive	Cohort	Unclear	Blind	Complete	Retrospective
		Ollenberger	Adequate	Inadequate	Inadequate	Inadequate	Adequate	Inadequate	Inadequate	Adequate	Unclear	Case-control	Unclear	Unclear	Complete	Retrospective
		Perrier	Adequate	Inadequate	Inadequate	Inadequate	Inadequate	Inadequate	Adequate	Adequate	Consecutive	Cohort	Narrow	Unclear	Differential	Prospective
		Perrier	Adequate	Inadequate	Inadequate	Inadequate	Adequate	Inadequate	Adequate	Adequate	Consecutive	Cohort	Narrow	Unclear	Differential	Prospective
Dowling et al., 2009	Ottawa Ankle Rules	Al Omar	Adequate	Inadequate	Inadequate	Inadequate	Inadequate	Adequate	Inadequate	Inadequate	Unclear	Case-control	Narrow	Blind	Complete	Prospective
		Boutis	Adequate	Inadequate	Inadequate	Inadequate	Adequate	Adequate	Adequate	Inadequate	Nonconsecutive	Unclear	Narrow	Blind	Complete	Prospective
		Chande	Adequate	Inadequate	Inadequate	Inadequate	Adequate	Adequate	Adequate	Inadequate	Consecutive	Case-control	Narrow	Blind	Partial	Prospective
		Clark	Adequate	Inadequate	Inadequate	Inadequate	Adequate	Adequate	Adequate	Inadequate	Nonconsecutive	Unclear	Narrow	Blind	Complete	Prospective
		Cuello-García	Inadequate	Inadequate	Adequate	Adequate	Adequate	Adequate	Adequate	Inadequate	Consecutive	Cohort	Narrow	Blind	Complete	Prospective
		Dohin	Inadequate	Inadequate	Inadequate	Inadequate	Inadequate	Inadequate	Inadequate	Inadequate	Unclear	Unclear	Unclear	Unclear	Complete	Prospective
		Gilligan	Inadequate	Inadequate	Inadequate	Inadequate	Adequate	Adequate	Inadequate	Inadequate	Unclear	Unclear	Narrow	Unclear	Differential	Prospective
		Karpas	Adequate	Inadequate	Adequate	Adequate	Adequate	Adequate	Adequate	Inadequate	Nonconsecutive	Cohort	Narrow	Blind	Partial	Prospective
		Libetta	Inadequate	Inadequate	Adequate	Inadequate	Inadequate	Inadequate	Inadequate	Inadequate	Unclear	Cohort	Narrow	Unclear	Differential	Prospective
		McBride	Adequate	Inadequate	Adequate	Inadequate	Adequate	Adequate	Inadequate	Inadequate	Nonconsecutive	Cohort	Narrow	Unclear	Complete	Prospective
Geomini et al., 2009	Sassone model	Alcázar	Adequate	Inadequate	Inadequate	Inadequate	Inadequate	Adequate	Adequate	Inadequate	Unclear	Unclear	Narrow	Unclear	Complete	Retrospective
		ALCÁZAR	Adequate	Inadequate	Inadequate	Inadequate	Adequate	Adequate	Adequate	Inadequate	Consecutive	Unclear	Narrow	Unclear	Partial	Retrospective
		Alcázar	Adequate	Inadequate	Inadequate	Inadequate	Inadequate	Inadequate	Inadequate	Inadequate	Unclear	Unclear	Unclear	Unclear	Unclear	Prospective
		Botta	Adequate	Inadequate	Inadequate	Inadequate	Adequate	Inadequate	Inadequate	Inadequate	Unclear	Unclear	Narrow	Blind	Unclear	Retrospective
		Buckshee	Adequate	Inadequate	Inadequate	Inadequate	Adequate	Inadequate	Inadequate	Inadequate	Nonconsecutive	Cohort	Narrow	Unclear	Complete	Prospective
		Caruso	Adequate	Inadequate	Inadequate	Inadequate	Inadequate	Inadequate	Adequate	Inadequate	Consecutive	Cohort	Narrow	Unclear	Complete	Unclear
		Ferrazzi	Adequate	Inadequate	Inadequate	Inadequate	Inadequate	Inadequate	Inadequate	Inadequate	Consecutive	Unclear	Unclear	Unclear	Unclear	Prospective
		Gramellini	Adequate	Inadequate	Inadequate	Inadequate	Inadequate	Inadequate	Inadequate	Inadequate	Nonconsecutive	Unclear	Narrow	Unclear	Unclear	Prospective
		Leeners	Adequate	Inadequate	Inadequate	Inadequate	Adequate	Inadequate	Inadequate	Inadequate	Consecutive	Cohort	Narrow	Unclear	Differential	Prospective
		Mol	Adequate	Inadequate	Inadequate	Inadequate	Inadequate	Inadequate	Inadequate	Inadequate	Consecutive	Unclear	Narrow	Unclear	Complete	Retrospective
		Schneider	Adequate	Inadequate	Inadequate	Inadequate	Inadequate	Inadequate	Adequate	Inadequate	Unclear	Cohort	Narrow	Unclear	Complete	Prospective
		Sengoku	Adequate	Inadequate	Inadequate	Inadequate	Adequate	Inadequate	Inadequate	Inadequate	Unclear	Cohort	Narrow	Unclear	Unclear	Prospective
		Szpurek	Adequate	Inadequate	Inadequate	Inadequate	Inadequate	Adequate	Inadequate	Adequate	Unclear	Unclear	Narrow	Unclear	Complete	Unclear
		Tempe	Adequate	Inadequate	Inadequate	Inadequate	Inadequate	Inadequate	Inadequate	Inadequate	Unclear	Cohort	Narrow	Unclear	Partial	Prospective
		Timor-Tritsch	Adequate	Inadequate	Inadequate	Inadequate	Inadequate	Inadequate	Inadequate	Inadequate	Unclear	Unclear	Narrow	Unclear	Partial	Unclear
		Topuz	Adequate	Inadequate	Inadequate	Inadequate	Inadequate	Inadequate	Inadequate	Inadequate	Unclear	Unclear	Narrow	Unclear	Unclear	Unclear
		Wanapirak	Inadequate	Inadequate	Inadequate	Inadequate	Adequate	Inadequate	Adequate	Inadequate	Unclear	Case-control	Narrow	Unclear	Complete	Prospective
	Lerner model	Clayton	Adequate	Inadequate	Inadequate	Inadequate	Inadequate	Inadequate	Inadequate	Inadequate	Unclear	Unclear	Narrow	Blind	Unclear	Retrospective
		Ferrazzi	Adequate	Inadequate	Inadequate	Inadequate	Inadequate	Inadequate	Inadequate	Inadequate	Consecutive	Unclear	Unclear	Unclear	Unclear	Prospective
		Gramellini	Adequate	Inadequate	Inadequate	Inadequate	Inadequate	Inadequate	Inadequate	Inadequate	Nonconsecutive	Unclear	Narrow	Unclear	Unclear	Prospective
		Mol	Adequate	Inadequate	Inadequate	Inadequate	Inadequate	Inadequate	Inadequate	Inadequate	Consecutive	Unclear	Narrow	Unclear	Complete	Retrospective
		Predanic	Inadequate	Inadequate	Inadequate	Inadequate	Inadequate	Inadequate	Adequate	Inadequate	Unclear	Unclear	Narrow	Unclear	Partial	Retrospective
		Szpurek	Adequate	Inadequate	Inadequate	Inadequate	Inadequate	Adequate	Inadequate	Adequate	Unclear	Unclear	Narrow	Unclear	Complete	Unclear
		Valentin	Adequate	Inadequate	Inadequate	Inadequate	Adequate	Inadequate	Inadequate	Inadequate	Consecutive	Cohort	Narrow	Unclear	Partial	Prospective
	DePriest model	Alcázar	Adequate	Inadequate	Inadequate	Inadequate	Inadequate	Inadequate	Inadequate	Inadequate	Unclear	Unclear	Unclear	Unclear	Unclear	Prospective
		Caruso	Adequate	Inadequate	Inadequate	Inadequate	Inadequate	Inadequate	Adequate	Inadequate	Consecutive	Cohort	Narrow	Unclear	Complete	Unclear
		DePriest	Inadequate	Inadequate	Inadequate	Adequate	Adequate	Inadequate	Inadequate	Inadequate	Unclear	Unclear	Narrow	Unclear	Partial	Retrospective
		Ferrazzi	Adequate	Inadequate	Inadequate	Inadequate	Inadequate	Inadequate	Inadequate	Inadequate	Consecutive	Unclear	Unclear	Unclear	Unclear	Prospective
		Gramellini	Adequate	Inadequate	Inadequate	Inadequate	Inadequate	Inadequate	Inadequate	Inadequate	Nonconsecutive	Unclear	Narrow	Unclear	Unclear	Prospective
		Mol	Adequate	Inadequate	Inadequate	Inadequate	Inadequate	Inadequate	Inadequate	Inadequate	Consecutive	Unclear	Narrow	Unclear	Complete	Retrospective
		Szpurek	Adequate	Inadequate	Inadequate	Inadequate	Inadequate	Adequate	Inadequate	Adequate	Unclear	Unclear	Narrow	Unclear	Complete	Unclear
	Ferrazi model	Alcázar	Adequate	Inadequate	Inadequate	Inadequate	Inadequate	Adequate	Adequate	Inadequate	Unclear	Unclear	Narrow	Unclear	Complete	Retrospective
		Alcázar	Adequate	Inadequate	Inadequate	Inadequate	Inadequate	Inadequate	Inadequate	Inadequate	Unclear	Unclear	Unclear	Unclear	Unclear	Prospective
		Berlanda	Inadequate	Inadequate	Inadequate	Inadequate	Adequate	Inadequate	Adequate	Inadequate	Consecutive	Unclear	Narrow	Unclear	Differential	Prospective
		Ferrazzi	Adequate	Inadequate	Inadequate	Inadequate	Adequate	Inadequate	Adequate	Inadequate	Unclear	Unclear	Broad	Unclear	Differential	Prospective
		Gramellini	Adequate	Inadequate	Inadequate	Inadequate	Inadequate	Inadequate	Inadequate	Inadequate	Nonconsecutive	Unclear	Narrow	Unclear	Unclear	Prospective
		Mol	Adequate	Inadequate	Inadequate	Inadequate	Inadequate	Inadequate	Inadequate	Inadequate	Consecutive	Unclear	Narrow	Unclear	Complete	Retrospective
	Risk of Malignancy Index 1	Asif	Adequate	Inadequate	Inadequate	Inadequate	Adequate	Inadequate	Adequate	Inadequate	Consecutive	Cohort	Narrow	Unclear	Complete	Prospective
		Aslam	Adequate	Adequate	Inadequate	Inadequate	Adequate	Adequate	Adequate	Inadequate	Consecutive	Cohort	Narrow	Blind	Complete	Prospective
		Davies	Inadequate	Inadequate	Inadequate	Inadequate	Adequate	Inadequate	Inadequate	Inadequate	Consecutive	Unclear	Narrow	Unclear	Unclear	Retrospective
		Hagen	Inadequate	Inadequate	Inadequate	Inadequate	Inadequate	Adequate	Inadequate	Inadequate	Consecutive	Unclear	Narrow	Unclear	Unclear	Prospective
		Manjunath	Adequate	Inadequate	Inadequate	Inadequate	Adequate	Inadequate	Inadequate	Inadequate	Unclear	Case-control	Narrow	Unclear	Complete	Retrospective
		Mol	Adequate	Inadequate	Inadequate	Inadequate	Inadequate	Inadequate	Inadequate	Inadequate	Consecutive	Unclear	Narrow	Unclear	Complete	Retrospective
		Morgante	Adequate	Inadequate	Inadequate	Inadequate	Inadequate	Inadequate	Inadequate	Inadequate	Consecutive	Unclear	Narrow	Unclear	Complete	Retrospective
		Obeidat	Adequate	Inadequate	Inadequate	Inadequate	Inadequate	Inadequate	Inadequate	Inadequate	Consecutive	Unclear	Narrow	Unclear	Complete	Retrospective
		Timmerman	Adequate	Inadequate	Inadequate	Inadequate	Inadequate	Inadequate	Adequate	Inadequate	Consecutive	Cohort	Narrow	Unclear	Complete	Prospective
		Tingulstad	Adequate	Inadequate	Inadequate	Inadequate	Inadequate	Inadequate	Inadequate	Inadequate	Consecutive	Unclear	Narrow	Unclear	Complete	Retrospective
		Ulusoy	Adequate	Inadequate	Inadequate	Inadequate	Adequate	Adequate	Adequate	Adequate	Consecutive	Unclear	Narrow	Unclear	Complete	Prospective
		Yazbek	Inadequate	Inadequate	Inadequate	Inadequate	Adequate	Adequate	Adequate	Inadequate	Consecutive	Cohort	Narrow	Unclear	Differential	Prospective
	Risk of Malignancy Index 2	Andersen	Inadequate	Inadequate	Inadequate	Inadequate	Adequate	Inadequate	Adequate	Adequate	Consecutive	Cohort	Narrow	Unclear	Differential	Unclear
		Aslam	Adequate	Adequate	Inadequate	Inadequate	Adequate	Adequate	Adequate	Inadequate	Consecutive	Cohort	Narrow	Blind	Complete	Prospective
		Ma	Inadequate	Inadequate	Inadequate	Inadequate	Inadequate	Inadequate	Inadequate	Inadequate	Unclear	Unclear	Narrow	Unclear	Complete	Unclear
		Manjunath	Adequate	Inadequate	Inadequate	Inadequate	Adequate	Inadequate	Inadequate	Inadequate	Unclear	Case-control	Narrow	Unclear	Complete	Retrospective
		Mol	Adequate	Inadequate	Inadequate	Inadequate	Inadequate	Inadequate	Inadequate	Inadequate	Consecutive	Unclear	Narrow	Unclear	Complete	Retrospective
		Morgante	Adequate	Inadequate	Inadequate	Inadequate	Inadequate	Inadequate	Inadequate	Inadequate	Consecutive	Unclear	Narrow	Unclear	Complete	Retrospective
Gilbody et al., 2007	Patient Health Questionnaire (PHQ) 9	Adewuya	Inadequate	Inadequate	Inadequate	Inadequate	Adequate	Inadequate	Inadequate	Inadequate	Nonconsecutive	Cohort	Broad	Unclear	Unclear	Prospective
		Diez-Quevedo	Adequate	Inadequate	Inadequate	Inadequate	Inadequate	Adequate	Adequate	Adequate	Nonconsecutive	Cohort	Broad	Blind	Complete	Prospective
		Eack	Adequate	Inadequate	Inadequate	Inadequate	Adequate	Inadequate	Inadequate	Inadequate	Unclear	Unclear	Broad	Unclear	Unclear	Prospective
		Gilbody	Inadequate	Inadequate	Inadequate	Inadequate	Inadequate	Adequate	Inadequate	Inadequate	Unclear	Unclear	Narrow	Unclear	Unclear	Prospective
		Lowe	Adequate	Inadequate	Inadequate	Inadequate	Adequate	Adequate	Adequate	Inadequate	Nonconsecutive	Cohort	Narrow	Blind	Partial	Prospective
		McManus	Adequate	Adequate	Inadequate	Inadequate	Inadequate	Adequate	Adequate	Adequate	Consecutive	Unclear	Unclear	Unclear	Complete	Prospective
		Picardi	Adequate	Inadequate	Inadequate	Inadequate	Inadequate	Adequate	Adequate	Inadequate	Nonconsecutive	Cohort	Broad	Blind	Partial	Prospective
		Williams	Adequate	Inadequate	Inadequate	Inadequate	Inadequate	Inadequate	Inadequate	Adequate	Unclear	Case-control	Unclear	Non-blind	Differential	Prospective
		Wulsin	Adequate	Inadequate	Adequate	Inadequate	Inadequate	Inadequate	Inadequate	Inadequate	Unclear	Cohort	Broad	Non-blind	Partial	Prospective
Giles and Rothwell, 2010	ABCD score	Bray	Adequate	Inadequate	Inadequate	Inadequate	Adequate	Adequate	Inadequate	Inadequate	Consecutive	Unclear	Narrow	Unclear	Unclear	Retrospective
		Johnston	Adequate	Inadequate	Inadequate	Inadequate	Adequate	Adequate	Inadequate	Adequate	Unclear	Unclear	Unclear	Unclear	Unclear	Retrospective
		Johnston	Adequate	Inadequate	Inadequate	Inadequate	Adequate	Adequate	Inadequate	Inadequate	Unclear	Unclear	Narrow	Unclear	Unclear	Retrospective
		Johnston	Adequate	Inadequate	Inadequate	Inadequate	Adequate	Adequate	Inadequate	Inadequate	Unclear	Unclear	Unclear	Unclear	Unclear	Retrospective
		Purroy	Inadequate	Inadequate	Inadequate	Inadequate	Inadequate	Adequate	Inadequate	Inadequate	Consecutive	Unclear	Unclear	Unclear	Unclear	Prospective
		Rothwell	Adequate	Inadequate	Inadequate	Inadequate	Inadequate	Adequate	Adequate	Inadequate	Consecutive	Unclear	Narrow	Unclear	Complete	Retrospective
		Sciolla	Adequate	Inadequate	Inadequate	Inadequate	Adequate	Adequate	Inadequate	Inadequate	Consecutive	Unclear	Narrow	Unclear	Partial	Prospective
		Tsivgoulis	Adequate	Inadequate	Inadequate	Inadequate	Adequate	Adequate	Adequate	Inadequate	Consecutive	Unclear	Narrow	Unclear	Partial	Retrospective
	ABCD2 score	Asimos	Adequate	Inadequate	Adequate	Inadequate	Adequate	Adequate	Adequate	Adequate	Nonconsecutive	Unclear	Narrow	Unclear	Complete	Prospective
		Ay	Adequate	Inadequate	Inadequate	Inadequate	Adequate	Adequate	Adequate	Inadequate	Consecutive	Unclear	Narrow	Unclear	Partial	Retrospective
		Calvet	Adequate	Inadequate	Inadequate	Inadequate	Inadequate	Adequate	Inadequate	Inadequate	Consecutive	Unclear	Narrow	Unclear	Complete	Prospective
		Fothergill	Adequate	Inadequate	Inadequate	Inadequate	Adequate	Adequate	Adequate	Inadequate	Consecutive	Unclear	Narrow	Unclear	Complete	Retrospective
		Johnston	Adequate	Inadequate	Inadequate	Inadequate	Adequate	Adequate	Inadequate	Inadequate	Unclear	Unclear	Unclear	Unclear	Unclear	Retrospective
		Johnston	Adequate	Inadequate	Inadequate	Inadequate	Adequate	Adequate	Inadequate	Inadequate	Unclear	Unclear	Narrow	Unclear	Unclear	Retrospective
Harrington et al., 2010	St. Thomas’s risk assessment tool (STRATIFY)	Coker	Adequate	Inadequate	Adequate	Adequate	Adequate	Adequate	Adequate	Adequate	Consecutive	Cohort	Narrow	Non-blind	Complete	Prospective
		Haines	Adequate	Inadequate	Inadequate	Inadequate	Adequate	Adequate	Adequate	Inadequate	Consecutive	Cohort	Narrow	Blind	Complete	Prospective
		Jester	Inadequate	Inadequate	Inadequate	Adequate	Inadequate	Inadequate	Inadequate	Inadequate	Unclear	Cohort	Broad	Unclear	Complete	Retrospective
		Kim	Adequate	Inadequate	Adequate	Adequate	Inadequate	Adequate	Adequate	Inadequate	Consecutive	Cohort	Broad	Unclear	Complete	Prospective
		Milisen	Adequate	Inadequate	Adequate	Inadequate	Adequate	Inadequate	Inadequate	Adequate	Consecutive	Cohort	Broad	Unclear	Unclear	Prospective
		Papaioannou	Adequate	Inadequate	Adequate	Adequate	Adequate	Adequate	Inadequate	Inadequate	Consecutive	Cohort	Narrow	Unclear	Complete	Prospective
		Smith	Adequate	Inadequate	Adequate	Adequate	Adequate	Adequate	Adequate	Inadequate	Consecutive	Cohort	Narrow	Unclear	Complete	Prospective
		Vassallo	Adequate	Inadequate	Inadequate	Inadequate	Inadequate	Adequate	Adequate	Inadequate	Consecutive	Cohort	Narrow	Unclear	Complete	Prospective
		Vassallo	Adequate	Inadequate	Adequate	Inadequate	Inadequate	Inadequate	Adequate	Inadequate	Consecutive	Cohort	Narrow	Unclear	Complete	Prospective
		Webster	Adequate	Inadequate	Inadequate	Inadequate	Adequate	Adequate	Adequate	Inadequate	Unclear	Cohort	Broad	Unclear	Complete	Prospective
Hewitt et al., 2009	Edinburgh Postnatal Depression Scale (EPDS) for major depression	Agoub	Adequate	Adequate	Inadequate	Inadequate	Inadequate	Inadequate	Inadequate	Inadequate	Consecutive	Unclear	Narrow	Unclear	Complete	Prospective
		Barnett	Adequate	Adequate	Inadequate	Inadequate	Inadequate	Inadequate	Adequate	Inadequate	Unclear	Unclear	Narrow	Unclear	Complete	Prospective
		Barnett	Adequate	Adequate	Inadequate	Inadequate	Inadequate	Inadequate	Adequate	Inadequate	Unclear	Unclear	Narrow	Unclear	Partial	Prospective
		Barnett	Adequate	Adequate	Inadequate	Inadequate	Inadequate	Inadequate	Adequate	Inadequate	Unclear	Unclear	Narrow	Unclear	Partial	Prospective
		Beck	Adequate	Adequate	Inadequate	Inadequate	Inadequate	Inadequate	Inadequate	Inadequate	Unclear	Case-control	Narrow	Blind	Complete	Prospective
		Berle	Adequate	Inadequate	Inadequate	Inadequate	Inadequate	Inadequate	Inadequate	Inadequate	Unclear	Cohort	Narrow	Blind	Partial	Prospective
		Boyce	Adequate	Adequate	Inadequate	Inadequate	Inadequate	Inadequate	Inadequate	Inadequate	Unclear	Case-control	Narrow	Unclear	Complete	Prospective
		Cox	Adequate	Inadequate	Inadequate	Inadequate	Adequate	Inadequate	Inadequate	Inadequate	Unclear	Cohort	Narrow	Blind	Partial	Prospective
		Eberhard-Gran	Adequate	Adequate	Inadequate	Adequate	Adequate	Adequate	Inadequate	Inadequate	Consecutive	Cohort	Narrow	Blind	Partial	Prospective
		Harris	Adequate	Inadequate	Inadequate	Inadequate	Adequate	Inadequate	Adequate	Inadequate	Unclear	Case-control	Narrow	Unclear	Complete	Prospective
		Holt	Adequate	Inadequate	Inadequate	Inadequate	Inadequate	Inadequate	Adequate	Inadequate	Consecutive	Unclear	Narrow	Unclear	Complete	Retrospective
		Lawrie	Adequate	Adequate	Inadequate	Inadequate	Adequate	Inadequate	Adequate	Inadequate	Consecutive	Cohort	Narrow	Blind	Complete	Prospective
		Muzik	Adequate	Inadequate	Inadequate	Inadequate	Inadequate	Inadequate	Adequate	Inadequate	Unclear	Cohort	Narrow	Unclear	Complete	Retrospective
		Regmi	Inadequate	Inadequate	Inadequate	Inadequate	Adequate	Inadequate	Adequate	Inadequate	Consecutive	Cohort	Narrow	Unclear	Partial	Prospective
		Vega-Dienstmaier	Adequate	Inadequate	Inadequate	Inadequate	Adequate	Adequate	Inadequate	Inadequate	Unclear	Unclear	Narrow	Unclear	Unclear	Prospective
		Wickberg	Adequate	Adequate	Adequate	Inadequate	Adequate	Inadequate	Inadequate	Inadequate	Consecutive	Cohort	Narrow	Blind	Partial	Prospective
	Edinburgh Postnatal Depression Scale (EPDS) for major and minor depression	Adewuya	Adequate	Inadequate	Inadequate	Inadequate	Adequate	Inadequate	Inadequate	Adequate	Consecutive	Cohort	Narrow	Blind	Differential	Prospective
		Bergrant	Adequate	Inadequate	Inadequate	Adequate	Adequate	Inadequate	Adequate	Inadequate	Consecutive	Case-control	Narrow	Unclear	Complete	Prospective
		Berle	Inadequate	Inadequate	Inadequate	Inadequate	Inadequate	Inadequate	Inadequate	Inadequate	Unclear	Cohort	Narrow	Blind	Partial	Prospective
		Cox	Adequate	Inadequate	Inadequate	Inadequate	Adequate	Inadequate	Inadequate	Inadequate	Unclear	Cohort	Narrow	Blind	Partial	Prospective
		Eberhard-Gran	Adequate	Adequate	Inadequate	Adequate	Adequate	Adequate	Inadequate	Inadequate	Consecutive	Cohort	Narrow	Blind	Partial	Prospective
		Felice	Adequate	Inadequate	Inadequate	Inadequate	Adequate	Inadequate	Inadequate	Inadequate	Nonconsecutive	Cohort	Narrow	Blind	Unclear	Prospective
		Garcia-Esteve	Inadequate	Inadequate	Inadequate	Inadequate	Adequate	Inadequate	Inadequate	Adequate	Consecutive	Cohort	Narrow	Blind	Differential	Prospective
		Guedeney	Adequate	Adequate	Inadequate	Adequate	Adequate	Inadequate	Adequate	Inadequate	Nonconsecutive	Case-control	Narrow	Blind	Complete	Prospective
		Jadresic	Adequate	Inadequate	Inadequate	Inadequate	Adequate	Inadequate	Adequate	Inadequate	Nonconsecutive	Cohort	Narrow	Blind	Complete	Prospective
		Jardri	Adequate	Inadequate	Inadequate	Inadequate	Adequate	Adequate	Adequate	Adequate	Nonconsecutive	Cohort	Narrow	Blind	Partial	Prospective
		Lawrie	Adequate	Adequate	Inadequate	Inadequate	Adequate	Inadequate	Adequate	Inadequate	Consecutive	Cohort	Narrow	Blind	Complete	Prospective
		Pitanupong	Adequate	Inadequate	Inadequate	Inadequate	Adequate	Adequate	Adequate	Inadequate	Consecutive	Cohort	Narrow	Blind	Complete	Prospective
		Terren	Inadequate	Inadequate	Inadequate	Inadequate	Adequate	Adequate	Adequate	Adequate	Consecutive	Cohort	Narrow	Blind	Partial	Prospective
		Thompson	Inadequate	Inadequate	Inadequate	Inadequate	Inadequate	Inadequate	Inadequate	Inadequate	Nonconsecutive	Case-control	Narrow	Unclear	Unclear	Retrospective
		Werrett	Adequate	Inadequate	Inadequate	Adequate	Inadequate	Adequate	Adequate	Inadequate	Unclear	Cohort	Narrow	Blind	Complete	Prospective
		Yoshida	Adequate	Inadequate	Inadequate	Inadequate	Adequate	Inadequate	Adequate	Inadequate	Unclear	Cohort	Narrow	Unclear	Complete	Prospective
	Edinburgh Postnatal Depression Scale (EPDS) for any psychiatric disorder	Abiodun	Adequate	Inadequate	Inadequate	Inadequate	Inadequate	Inadequate	Adequate	Inadequate	Consecutive	Cohort	Narrow	Blind	Complete	Prospective
		Benvenuti	Adequate	Inadequate	Inadequate	Inadequate	Inadequate	Inadequate	Adequate	Inadequate	Nonconsecutive	Unclear	Narrow	Blind	Complete	Prospective
		Carpiniello	Adequate	Adequate	Inadequate	Inadequate	Adequate	Inadequate	Adequate	Inadequate	Consecutive	Cohort	Narrow	Unclear	Complete	Prospective
		Ghubash	Adequate	Inadequate	Inadequate	Inadequate	Inadequate	Inadequate	Inadequate	Inadequate	Consecutive	Cohort	Narrow	Unclear	Complete	Prospective
		Teng	Adequate	Inadequate	Inadequate	Inadequate	Inadequate	Inadequate	Inadequate	Inadequate	Unclear	Cohort	Narrow	Blind	Complete	Prospective
McPhail et al., 2010	Kings’s College Hospital Criteria (KCC)	Chung	Adequate	Inadequate	Inadequate	Inadequate	Inadequate	Inadequate	Inadequate	Inadequate	Consecutive	Case-control	Narrow	Unclear	Complete	Retrospective
		Dhiman	Inadequate	Inadequate	Inadequate	Inadequate	Inadequate	Adequate	Inadequate	Inadequate	Consecutive	Unclear	Narrow	Unclear	Complete	Retrospective
		Donaldson	Adequate	Inadequate	Inadequate	Inadequate	Inadequate	Inadequate	Adequate	Inadequate	Consecutive	Unclear	Narrow	Unclear	Complete	Retrospective
		Escudie	Adequate	Inadequate	Inadequate	Inadequate	Inadequate	Inadequate	Adequate	Inadequate	Unclear	Unclear	Narrow	Unclear	Complete	Retrospective
		Izumi	Inadequate	Inadequate	Inadequate	Inadequate	Inadequate	Inadequate	Inadequate	Inadequate	Unclear	Unclear	Unclear	Unclear	Unclear	Unclear
		Schiodt	Adequate	Inadequate	Inadequate	Inadequate	Inadequate	Adequate	Inadequate	Inadequate	Consecutive	Unclear	Narrow	Unclear	Unclear	Unclear
		Schiodt	Adequate	Inadequate	Inadequate	Inadequate	Inadequate	Inadequate	Inadequate	Inadequate	Unclear	Cohort	Narrow	Unclear	Unclear	Prospective
		Simpson	Adequate	Inadequate	Inadequate	Inadequate	Inadequate	Inadequate	Adequate	Inadequate	Unclear	Unclear	Narrow	Unclear	Complete	Retrospective
		Stolzel	Adequate	Inadequate	Inadequate	Inadequate	Inadequate	Inadequate	Adequate	Inadequate	Consecutive	Unclear	Narrow	Unclear	Complete	Retrospective
		Watanabe	Adequate	Inadequate	Inadequate	Inadequate	Inadequate	Inadequate	Adequate	Inadequate	Unclear	Unclear	Narrow	Unclear	Complete	Retrospective
		Wei	Adequate	Inadequate	Inadequate	Inadequate	Adequate	Inadequate	Adequate	Inadequate	Consecutive	Unclear	Narrow	Unclear	Complete	Retrospective
Mitchell et al., 2010b	Geriatric Depression Scale (GDS) 30 for depression in medical settings and nursing homes	Rapp	Adequate	Inadequate	Inadequate	Inadequate	Adequate	Inadequate	Inadequate	Inadequate	Nonconsecutive	Unclear	Narrow	Blind	Unclear	Prospective
		Blank	Adequate	Inadequate	Inadequate	Inadequate	Adequate	Adequate	Adequate	Inadequate	Unclear	Cohort	Narrow	Unclear	Complete	Prospective
		Blank	Adequate	Inadequate	Inadequate	Inadequate	Adequate	Adequate	Adequate	Inadequate	Unclear	Cohort	Broad	Unclear	Complete	Prospective
		Burke	Adequate	Adequate	Inadequate	Inadequate	Adequate	Inadequate	Adequate	Inadequate	Consecutive	Unclear	Broad	Blind	Complete	Prospective
		Ertan	Adequate	Inadequate	Inadequate	Inadequate	Adequate	Inadequate	Inadequate	Inadequate	Unclear	Case-control	Broad	Unclear	Unclear	Prospective
		Gerety	Adequate	Inadequate	Inadequate	Inadequate	Adequate	Adequate	Adequate	Inadequate	Nonconsecutive	Unclear	Broad	Blind	Complete	Prospective
		Gilley	Inadequate	Inadequate	Inadequate	Inadequate	Adequate	Adequate	Inadequate	Inadequate	Consecutive	Cohort	Broad	Blind	Unclear	Prospective
		Gilley	Inadequate	Inadequate	Inadequate	Inadequate	Adequate	Adequate	Inadequate	Inadequate	Consecutive	Cohort	Broad	Blind	Unclear	Prospective
		Hickie	Inadequate	Inadequate	Inadequate	Inadequate	Inadequate	Inadequate	Inadequate	Inadequate	Unclear	Case-control	Broad	Unclear	Unclear	Prospective
		Jackson	Adequate	Inadequate	Inadequate	Inadequate	Adequate	Inadequate	Inadequate	Inadequate	Consecutive	Unclear	Narrow	Unclear	Unclear	Prospective
		Koenig	Adequate	Inadequate	Inadequate	Inadequate	Adequate	Inadequate	Adequate	Inadequate	Consecutive	Cohort	Narrow	Blind	Complete	Prospective
		Kofanek	Adequate	Inadequate	Inadequate	Inadequate	Adequate	Inadequate	Inadequate	Inadequate	Consecutive	Unclear	Broad	Blind	Unclear	Prospective
		Kogan	Adequate	Inadequate	Adequate	Inadequate	Adequate	Inadequate	Inadequate	Inadequate	Consecutive	Unclear	Broad	Unclear	Unclear	Prospective
		Lichtenberg	Adequate	Inadequate	Inadequate	Inadequate	Inadequate	Inadequate	Inadequate	Inadequate	Unclear	Unclear	Broad	Unclear	Differential	Unclear
		Magni	Adequate	Inadequate	Inadequate	Inadequate	Adequate	Inadequate	Adequate	Inadequate	Consecutive	Cohort	Narrow	Blind	Complete	Prospective
		Mahoney	Inadequate	Inadequate	Inadequate	Inadequate	Adequate	Inadequate	Adequate	Inadequate	Consecutive	Cohort	Broad	Blind	Complete	Prospective
		McGiveney	Inadequate	Inadequate	Inadequate	Inadequate	Adequate	Inadequate	Adequate	Inadequate	Consecutive	Unclear	Broad	Blind	Partial	Prospective
		Nitcher	Adequate	Inadequate	Inadequate	Inadequate	Adequate	Inadequate	Inadequate	Inadequate	Unclear	Unclear	Broad	Unclear	Unclear	Prospective
		O’Riordan	Adequate	Inadequate	Inadequate	Inadequate	Inadequate	Inadequate	Adequate	Inadequate	Consecutive	Case-control	Narrow	Unclear	Complete	Prospective
		Pomeroy	Inadequate	Inadequate	Inadequate	Inadequate	Adequate	Adequate	Adequate	Inadequate	Consecutive	Case-control	Broad	Unclear	Complete	Prospective
		Rovner	Adequate	Inadequate	Inadequate	Inadequate	Inadequate	Inadequate	Inadequate	Inadequate	Unclear	Unclear	Broad	Unclear	Unclear	Unclear
	Geriatric Depression Scale (GDS) 15 for depression in medical settings and nursing homes	Almeida	Adequate	Adequate	Inadequate	Inadequate	Adequate	Inadequate	Adequate	Inadequate	Consecutive	Case-control	Narrow	Unclear	Complete	Prospective
		Blank	Adequate	Inadequate	Inadequate	Inadequate	Adequate	Adequate	Adequate	Inadequate	Unclear	Cohort	Narrow	Unclear	Complete	Prospective
		Blank	Adequate	Inadequate	Inadequate	Inadequate	Adequate	Adequate	Adequate	Inadequate	Unclear	Cohort	Narrow	Unclear	Complete	Prospective
		Burke	Adequate	Inadequate	Inadequate	Inadequate	Inadequate	Inadequate	Inadequate	Inadequate	Consecutive	Unclear	Narrow	Unclear	Unclear	Retrospective
		Burke	Adequate	Inadequate	Inadequate	Inadequate	Inadequate	Inadequate	Inadequate	Inadequate	Consecutive	Unclear	Narrow	Unclear	Unclear	Retrospective
		Galaria	Adequate	Inadequate	Inadequate	Inadequate	Inadequate	Inadequate	Inadequate	Inadequate	Unclear	Unclear	Narrow	Non-blind	Unclear	Unclear
		Gerety	Adequate	Inadequate	Inadequate	Inadequate	Adequate	Adequate	Adequate	Inadequate	Nonconsecutive	Unclear	Narrow	Blind	Complete	Prospective
		Hoyl	Adequate	Inadequate	Inadequate	Adequate	Adequate	Inadequate	Adequate	Inadequate	Unclear	Cohort	Narrow	Non-blind	Partial	Prospective
		Jackson	Adequate	Inadequate	Inadequate	Inadequate	Adequate	Inadequate	Inadequate	Inadequate	Consecutive	Unclear	Narrow	Unclear	Unclear	Prospective
		Lam	Adequate	Inadequate	Inadequate	Inadequate	Adequate	Adequate	Inadequate	Inadequate	Unclear	Case-control	Narrow	Blind	Complete	Prospective
		Pomeroy	Inadequate	Inadequate	Inadequate	Inadequate	Adequate	Adequate	Adequate	Inadequate	Consecutive	Case-control	Narrow	Unclear	Complete	Prospective
		Rinaldi	Adequate	Inadequate	Inadequate	Inadequate	Adequate	Adequate	Adequate	Inadequate	Nonconsecutive	Unclear	Narrow	Blind	Complete	Prospective
		Tang	Adequate	Inadequate	Inadequate	Inadequate	Adequate	Inadequate	Inadequate	Inadequate	Consecutive	Unclear	Narrow	Unclear	Unclear	Prospective
		Weintraub	Adequate	Inadequate	Inadequate	Inadequate	Adequate	Inadequate	Adequate	Inadequate	Nonconsecutive	Unclear	Narrow	Unclear	Complete	Prospective
Mitchell et al., 20101a	Geriatric Depression Scale (GDS) 30 for depression in primary care	Blank	Adequate	Inadequate	Inadequate	Inadequate	Adequate	Adequate	Adequate	Inadequate	Unclear	Cohort	Broad	Unclear	Complete	Prospective
		Evans	Adequate	Inadequate	Inadequate	Inadequate	Inadequate	Inadequate	Adequate	Inadequate	Nonconsecutive	Cohort	Broad	Unclear	Partial	Prospective
		Fernandez-San Martin	Adequate	Adequate	Inadequate	Inadequate	Adequate	Adequate	Adequate	Inadequate	Unclear	Case-control	Broad	Unclear	Partial	Prospective
		Lyness	Adequate	Adequate	Inadequate	Inadequate	Adequate	Inadequate	Adequate	Inadequate	Nonconsecutive	Case-control	Broad	Unclear	Complete	Prospective
		Robison	Adequate	Inadequate	Inadequate	Inadequate	Adequate	Adequate	Inadequate	Inadequate	Nonconsecutive	Unclear	Broad	Unclear	Unclear	Prospective
		Sánchez-García	Adequate	Inadequate	Inadequate	Inadequate	Adequate	Adequate	Adequate	Inadequate	Nonconsecutive	Cohort	Broad	Blind	Partial	Prospective
		Van Marwijk	Inadequate	Adequate	Inadequate	Inadequate	Inadequate	Inadequate	Inadequate	Inadequate	Unclear	Cohort	Broad	Unclear	Unclear	Prospective
	Geriatric Depression Scale (GDS) 15 for depression in primary care	Blank	Adequate	Inadequate	Inadequate	Inadequate	Adequate	Adequate	Adequate	Inadequate	Unclear	Cohort	Narrow	Unclear	Complete	Prospective
		D'ath	Inadequate	Inadequate	Inadequate	Inadequate	Inadequate	Inadequate	Inadequate	Inadequate	Unclear	Unclear	Unclear	Unclear	Unclear	Retrospective
		Friedman	Adequate	Adequate	Inadequate	Inadequate	Inadequate	Adequate	Inadequate	Adequate	Consecutive	Cohort	Narrow	Unclear	Partial	Prospective
		Lyness	Adequate	Adequate	Inadequate	Inadequate	Adequate	Inadequate	Adequate	Inadequate	Nonconsecutive	Case-control	Narrow	Unclear	Complete	Prospective
		Orcos	Adequate	Inadequate	Inadequate	Inadequate	Adequate	Adequate	Adequate	Inadequate	Nonconsecutive	Case-control	Narrow	Blind	Complete	Prospective
		Rait	Adequate	Adequate	Inadequate	Inadequate	Adequate	Adequate	Adequate	Inadequate	Unclear	Cohort	Narrow	Blind	Partial	Prospective
		Robison	Adequate	Inadequate	Inadequate	Inadequate	Adequate	Adequate	Inadequate	Inadequate	Nonconsecutive	Unclear	Narrow	Unclear	Unclear	Prospective
		Van Marwijk	Inadequate	Adequate	Inadequate	Inadequate	Inadequate	Inadequate	Inadequate	Inadequate	Unclear	Cohort	Narrow	Unclear	Unclear	Prospective
Mitchell et al., 2010c	Hospital Anxiety and Depression Scale (HADS-D) for depression	Katz	Adequate	Inadequate	Inadequate	Inadequate	Adequate	Inadequate	Adequate	Inadequate	Unclear	Cohort	Narrow	Unclear	Complete	Prospective
		Berard	Adequate	Inadequate	Inadequate	Inadequate	Adequate	Inadequate	Inadequate	Inadequate	Nonconsecutive	Cohort	Narrow	Unclear	Partial	Prospective
		Le Fevre	Inadequate	Inadequate	Inadequate	Inadequate	Adequate	Adequate	Adequate	Inadequate	Consecutive	Cohort	Broad	Blind	Complete	Prospective
		Lloyd-Williams	Adequate	Inadequate	Inadequate	Inadequate	Adequate	Inadequate	Inadequate	Inadequate	Unclear	Unclear	Broad	Unclear	Complete	Prospective
		Love	Inadequate	Inadequate	Inadequate	Inadequate	Adequate	Inadequate	Adequate	Inadequate	Consecutive	Unclear	Unclear	Unclear	Complete	Prospective
		Love	Adequate	Inadequate	Inadequate	Inadequate	Adequate	Inadequate	Adequate	Inadequate	Consecutive	Unclear	Unclear	Unclear	Complete	Prospective
		Walker	Adequate	Inadequate	Inadequate	Inadequate	Adequate	Adequate	Adequate	Inadequate	Consecutive	Cohort	Narrow	Unclear	Partial	Prospective
	Hospital Anxiety and Depression Scale (HADS-T) for depression	Grassi	Adequate	Inadequate	Inadequate	Inadequate	Adequate	Adequate	Inadequate	Inadequate	Unclear	Case-control	Narrow	Unclear	Partial	Prospective
		Katz	Adequate	Inadequate	Inadequate	Inadequate	Adequate	Inadequate	Adequate	Inadequate	Unclear	Cohort	Narrow	Unclear	Complete	Prospective
		Lloyd-Williams	Adequate	Inadequate	Inadequate	Inadequate	Adequate	Inadequate	Inadequate	Inadequate	Unclear	Unclear	Broad	Unclear	Complete	Prospective
		Ozalp	Adequate	Inadequate	Inadequate	Inadequate	Adequate	Inadequate	Adequate	Inadequate	Consecutive	Case-control	Broad	Blind	Partial	Prospective
		Walker	Adequate	Inadequate	Inadequate	Inadequate	Adequate	Adequate	Adequate	Inadequate	Consecutive	Cohort	Narrow	Unclear	Partial	Prospective
	Hospital Anxiety and Depression Scale (HADS-T) for any mental illness	Costantini	Adequate	Inadequate	Inadequate	Inadequate	Inadequate	Adequate	Adequate	Inadequate	Consecutive	Cohort	Narrow	Unclear	Partial	Prospective
		Grassi	Adequate	Inadequate	Inadequate	Inadequate	Inadequate	Adequate	Inadequate	Inadequate	Unclear	Cohort	Unclear	Unclear	Unclear	Prospective
		Hosaka	Adequate	Inadequate	Inadequate	Inadequate	Inadequate	Inadequate	Inadequate	Inadequate	Unclear	Case-control	Narrow	Unclear	Complete	Prospective
		Razavi	Adequate	Inadequate	Inadequate	Inadequate	Adequate	Inadequate	Adequate	Inadequate	Consecutive	Case-control	Narrow	Unclear	Complete	Prospective
Serrano et al., 2010	San Francisco Syncope Rule (SFSR)	Birnbaum	Adequate	Inadequate	Inadequate	Inadequate	Adequate	Adequate	Adequate	Inadequate	Unclear	Cohort	Narrow	Blind	Partial	Prospective
		Cosgriff	Adequate	Inadequate	Inadequate	Adequate	Adequate	Adequate	Inadequate	Inadequate	Unclear	Cohort	Narrow	Unclear	Partial	Prospective
		Dipaola	Adequate	Inadequate	Inadequate	Inadequate	Adequate	Adequate	Adequate	Inadequate	Consecutive	Cohort	Narrow	Unclear	Partial	Prospective
		Quinn	Adequate	Inadequate	Inadequate	Inadequate	Adequate	Adequate	Inadequate	Inadequate	Consecutive	Cohort	Narrow	Blind	Unclear	Prospective
		Schladenhaufen	Adequate	Inadequate	Inadequate	Adequate	Adequate	Adequate	Adequate	Inadequate	Consecutive	Case-control	Broad	Unclear	Partial	Retrospective
		Sun	Adequate	Inadequate	Adequate	Adequate	Adequate	Adequate	Inadequate	Inadequate	Nonconsecutive	Cohort	Narrow	Blind	Unclear	Prospective
		Thiruganasambandamoorthy	Adequate	Inadequate	Inadequate	Adequate	Adequate	Adequate	Adequate	Inadequate	Consecutive	Cohort	Narrow	Non-blind	Partial	Retrospective
Warnick et al., 2008	Child Behavior Checklist (CBCL)	Bird	Adequate	Adequate	Inadequate	Inadequate	Adequate	Inadequate	Inadequate	Inadequate	Unclear	Case-control	Narrow	Unclear	Complete	Prospective
		Bird	Inadequate	Inadequate	Inadequate	Inadequate	Adequate	Inadequate	Adequate	Adequate	Nonconsecutive	Cohort	Narrow	Unclear	Partial	Prospective
		Canning	Inadequate	Inadequate	Inadequate	Inadequate	Adequate	Inadequate	Adequate	Inadequate	Consecutive	Unclear	Broad	Unclear	Complete	Prospective
		Costello	Inadequate	Inadequate	Inadequate	Inadequate	Adequate	Inadequate	Adequate	Inadequate	Unclear	Case-control	Narrow	Unclear	Complete	Prospective
		Jensen	Inadequate	Inadequate	Inadequate	Inadequate	Adequate	Inadequate	Inadequate	Inadequate	Unclear	Cohort	Broad	Unclear	Partial	Prospective
		Kasius	Adequate	Inadequate	Inadequate	Inadequate	Adequate	Inadequate	Adequate	Inadequate	Consecutive	Cohort	Narrow	Blind	Complete	Prospective
		Nolan	Adequate	Adequate	Adequate	Inadequate	Adequate	Adequate	Adequate	Adequate	Consecutive	Case-control	Narrow	Unclear	Partial	Prospective
		Noterdaeme	Adequate	Inadequate	Inadequate	Inadequate	Adequate	Inadequate	Adequate	Inadequate	Unclear	Unclear	Narrow	Unclear	Complete	Prospective
		Schmeck	Adequate	Inadequate	Inadequate	Inadequate	Adequate	Inadequate	Adequate	Adequate	Unclear	Case-control	Narrow	Unclear	Differential	Prospective
		Wassenberg	Adequate	Inadequate	Inadequate	Inadequate	Adequate	Adequate	Inadequate	Inadequate	Consecutive	Case-control	Broad	Unclear	Complete	Prospective
